# Supplementary material for: Secondary Metabolites with Cytotoxic Activities from Streptomyces sp. BM-8 Isolated from the Feces of Equus quagga
Source: Molecules. 2021 Dec 13;26(24):7556. doi: 10.3390/molecules26247556 (PMC8704880; doi:10.3390/molecules26247556)
Supplement: Supplementary file 1 [file molecules-26-07556-s001.zip]

Archive with 1 entries (1 files):
- molecules-1462041-supplementary.pdf
